# Supplementary material for: Description of a new Barsine Walker, 1854 from India and Nepal (Lepidoptera, Erebidae, Arctiinae, Lithosiini)
Source: Zookeys. 2020 Jun 16;941:107–20. doi: 10.3897/zookeys.941.51344 (PMC7311508; doi:10.3897/zookeys.941.51344)
Supplement: XML Treatment for Barsine germana [file zookeys.941.51344-treatment1.xml]

<!DOCTYPE tp:taxon-treatment
  PUBLIC "-//TaxonX//DTD Taxonomic Treatment Publishing DTD v0 20100105//EN" "tax-treatment-NSO.dtd">
<tp:taxon-treatment xmlns:tp="http://www.plazi.org/taxpub"><tp:treatment-meta><kwd-group><label>Taxon classification</label><kwd><named-content xmlns:xlink="http://www.w3.org/1999/xlink" content-type="kingdom">Animalia</named-content></kwd><kwd><named-content xmlns:xlink="http://www.w3.org/1999/xlink" content-type="order">Lepidoptera</named-content></kwd><kwd><named-content xmlns:xlink="http://www.w3.org/1999/xlink" content-type="family">Erebidae</named-content></kwd></kwd-group><mixed-citation publication-type="journal"><person-group><name><surname>Volynkin</surname><given-names>Anton V.</given-names></name><name><surname>Singh</surname><given-names>Navneet</given-names></name><name><surname>Kirti</surname><given-names>Jagbir Singh</given-names></name><name><surname>Datta</surname><given-names>Harvinder Singh</given-names></name></person-group><article-title>Description of a new <italic><tp:taxon-name><tp:taxon-name-part taxon-name-part-type="genus" reg="Barsine">Barsine</tp:taxon-name-part></tp:taxon-name></italic> Walker, 1854 from India and Nepal (<tp:taxon-name><tp:taxon-name-part taxon-name-part-type="order">Lepidoptera</tp:taxon-name-part></tp:taxon-name>, <tp:taxon-name><tp:taxon-name-part taxon-name-part-type="family">Erebidae</tp:taxon-name-part></tp:taxon-name>, <tp:taxon-name><tp:taxon-name-part taxon-name-part-type="subfamily">Arctiinae</tp:taxon-name-part></tp:taxon-name>, <tp:taxon-name><tp:taxon-name-part taxon-name-part-type="tribe">Lithosiini</tp:taxon-name-part></tp:taxon-name>)</article-title><source>Zookeys</source><day>16</day><month>6</month><year>2020</year><volume>941</volume><fpage>107</fpage><lpage>120</lpage><pub-id pub-id-type="doi">10.3897/zookeys.941.51344</pub-id></mixed-citation></tp:treatment-meta><tp:nomenclature><tp:taxon-name><object-id xmlns:xlink="http://www.w3.org/1999/xlink" content-type="arpha" xlink:type="simple">DBA09F93-22B8-5AFD-A9C7-5CDF4907C000</object-id>
            <tp:taxon-name-part taxon-name-part-type="genus" reg="Barsine">Barsine</tp:taxon-name-part>
            <tp:taxon-name-part taxon-name-part-type="species" reg="germana">germana</tp:taxon-name-part>
          </tp:taxon-name><tp:taxon-authority>(Rothschild, 1913)</tp:taxon-authority><xref ref-type="fig" rid="F1">Figs 1–10</xref><xref ref-type="fig" rid="F3">, 21–24</xref><xref ref-type="fig" rid="F5">, 29</xref><xref ref-type="fig" rid="F5">, 30</xref><tp:nomenclature-citation-list><tp:nomenclature-citation><tp:taxon-name>
                <tp:taxon-name-part taxon-name-part-type="genus" reg="Miltochrista">Miltochrista</tp:taxon-name-part> <tp:taxon-name-part taxon-name-part-type="species" reg="germana">germana</tp:taxon-name-part></tp:taxon-name><comment><xref ref-type="bibr" rid="B20">Rothschild 1913</xref>: 214 (type locality: [India, Meghalaya, the Khasi Hills] “Khasia Hills, Assam”).</comment></tp:nomenclature-citation><tp:nomenclature-citation><tp:taxon-name>
                <tp:taxon-name-part taxon-name-part-type="genus" reg="Barsine">Barsine</tp:taxon-name-part> <tp:taxon-name-part taxon-name-part-type="species" reg="valvalis">valvalis</tp:taxon-name-part></tp:taxon-name><comment><xref ref-type="bibr" rid="B14">Kaleka 2003</xref>: 97, figs A, 12–19 (type locality: [India] “Assam: North Cachar Hills, Jatinga”), syn. nov.</comment></tp:nomenclature-citation><tp:nomenclature-citation><tp:taxon-name>
                <tp:taxon-name-part taxon-name-part-type="genus" reg="Barsine">Barsine</tp:taxon-name-part> <tp:taxon-name-part taxon-name-part-type="species" reg="thomasi">thomasi</tp:taxon-name-part></tp:taxon-name><comment><xref ref-type="bibr" rid="B14">Kaleka 2003</xref>: 100, figs B, 25–32 (type locality: [India, Uttarakhand] “Uttar Pradesh: Kempty falls”), syn. nov.</comment></tp:nomenclature-citation></tp:nomenclature-citation-list></tp:nomenclature><tp:treatment-sec sec-type="type material" id="SECID0EDAAE"><title>Type material examined.</title><p><bold><italic>Holotype</italic></bold> of <italic><tp:taxon-name><tp:taxon-name-part taxon-name-part-type="genus" reg="Miltochrista">Miltochrista</tp:taxon-name-part> <tp:taxon-name-part taxon-name-part-type="species" reg="germana">germana</tp:taxon-name-part></tp:taxon-name></italic> (by monotypy) (Fig. <xref ref-type="fig" rid="F1">1</xref>): male, red handwritten label “<italic><tp:taxon-name><tp:taxon-name-part taxon-name-part-type="genus" reg="Miltochrista">Miltochrista</tp:taxon-name-part> <tp:taxon-name-part taxon-name-part-type="species" reg="germana">germana</tp:taxon-name-part></tp:taxon-name></italic> Type Rothsch.” / printed label “Khasis, Feb. 1894, Nat. Coll.” / printed label “Rothschild Bequest B.M. 1939–1.” / printed label with QR-code “NHMUK010604478” (Coll. NHMUK). <bold><italic>Holotype</italic></bold> of <italic><tp:taxon-name><tp:taxon-name-part taxon-name-part-type="genus" reg="Barsine">Barsine</tp:taxon-name-part> <tp:taxon-name-part taxon-name-part-type="species" reg="valvalis">valvalis</tp:taxon-name-part></tp:taxon-name></italic> (Figs <xref ref-type="fig" rid="F1">5</xref>, <xref ref-type="fig" rid="F3">24</xref>): male, lilac label “Loc. Jatinga | Date 25.9.95 | Altitude 2700 ft. A.S.L. | Collector A.P. Singh” / lilac label “64/ A” / lilac label “Name <italic><tp:taxon-name><tp:taxon-name-part taxon-name-part-type="genus" reg="Barsine">B.</tp:taxon-name-part> <tp:taxon-name-part taxon-name-part-type="species" reg="valvalis">valvalis</tp:taxon-name-part></tp:taxon-name></italic> | ♂ | Det. by Kirti &amp; Singh”, gen. prep. by H.S. Datta (Coll. NZCZSI). <bold><italic>Holotype</italic></bold> of <italic><tp:taxon-name><tp:taxon-name-part taxon-name-part-type="genus" reg="Barsine">Barsine</tp:taxon-name-part> <tp:taxon-name-part taxon-name-part-type="species" reg="thomasi">thomasi</tp:taxon-name-part></tp:taxon-name></italic> (Figs <xref ref-type="fig" rid="F1">4</xref>, <xref ref-type="fig" rid="F3">23</xref>): male, lilac label “Loc. Kempty Falls | Date 20.9.95 | Altitude 4200 ft. A.S.L. | Collector A.P. Singh” / lilac label “63/ A” / lilac label “Name <italic><tp:taxon-name><tp:taxon-name-part taxon-name-part-type="genus" reg="Barsine">B.</tp:taxon-name-part> <tp:taxon-name-part taxon-name-part-type="species" reg="thomasi">thomasi</tp:taxon-name-part></tp:taxon-name></italic> | ♂ | Det. by Kirti &amp; Singh” / lettuce green label “HT | <italic><tp:taxon-name><tp:taxon-name-part taxon-name-part-type="genus" reg="Barsine">B.</tp:taxon-name-part> <tp:taxon-name-part taxon-name-part-type="species" reg="thomasi">thomasi</tp:taxon-name-part></tp:taxon-name></italic>”, gen. prep. by H.S. Datta (Coll. NZCZSI).</p><fig id="F1" position="float" orientation="portrait"><object-id xmlns:xlink="http://www.w3.org/1999/xlink" content-type="doi" xlink:type="simple">10.3897/zookeys.941.51344.figures1-10</object-id><object-id xmlns:xlink="http://www.w3.org/1999/xlink" content-type="arpha" xlink:type="simple">54E5E61B-43FD-5057-AA6B-2430FF4B6A75</object-id><label>Figures 1–10.</label><caption><p><italic><tp:taxon-name><tp:taxon-name-part taxon-name-part-type="genus" reg="Barsine">Barsine</tp:taxon-name-part> <tp:taxon-name-part taxon-name-part-type="species" reg="germana">germana</tp:taxon-name-part></tp:taxon-name></italic>: adults <bold>1</bold> holotype male, NE India (NHMUK) <bold>2</bold> male, northeastern India (MWM/ZSM) <bold>3</bold> female, northeastern India (MWM/ZSM) <bold>4</bold> Holotype male of <italic><tp:taxon-name><tp:taxon-name-part taxon-name-part-type="genus" reg="Barsine">B.</tp:taxon-name-part> <tp:taxon-name-part taxon-name-part-type="species" reg="thomasi">thomasi</tp:taxon-name-part></tp:taxon-name></italic> (NZCZSI) <bold>5</bold> holotype male of <italic><tp:taxon-name><tp:taxon-name-part taxon-name-part-type="genus" reg="Barsine">B.</tp:taxon-name-part> <tp:taxon-name-part taxon-name-part-type="species" reg="valvalis">valvalis</tp:taxon-name-part></tp:taxon-name></italic> (NZCZSI) <bold>6</bold> male, northeastern India (MWM/ZSM) <bold>7</bold> male, C Nepal (MWM/ZSM) <bold>8</bold> male, northeastern India (MWM/ZSM) <bold>9</bold> male, northern Myanmar (MWM/ZSM) <bold>10</bold> female, northern Myanmar (MWM/ZSM).</p></caption><graphic xmlns:xlink="http://www.w3.org/1999/xlink" xlink:href="zookeys-941-107-g001.jpg" position="float" orientation="portrait" xlink:type="simple" id="oo_421699.jpg"><uri content-type="original_file" xlink:type="simple">https://binary.pensoft.net/fig/421699</uri></graphic></fig></tp:treatment-sec><tp:treatment-sec sec-type="material" id="SECID0EXFAE"><title>Other material examined.</title><p><bold>India.</bold> 1 male, Khasis, Oct. 1896, Nat. Coll., slide NHMUK010313291 Volynkin (Coll. NHMUK); 1 female, Khasia Hills. Assam / Rothschild Bequest B.M. 1939–1., slide NHMUK010313292 Volynkin (Coll. NHMUK); 1 female, NE India, W Meghalaya, Garo Hills, Nokrek National Park, <named-content xmlns:xlink="http://www.w3.org/1999/xlink" content-type="dwc:verbatimCoordinates" xlink:type="simple"><named-content content-type="geo-json" specific-use="{&#34;type&#34;:&#34;Point&#34;,&#34;coordinates&#34;:[91.066667,25.666667]}" id="NCID0ECGAE" xlink:type="simple">25°40'N, 91°04'E</named-content></named-content>, 1150 m, 2–13.VII 1997, leg. Afonin &amp; Sinyaev (Coll. MWM/ZSM); 28 males, 19 females, NE India, W Meghalaya, Umran, 33 km N Shillong, <named-content xmlns:xlink="http://www.w3.org/1999/xlink" content-type="dwc:verbatimCoordinates" xlink:type="simple"><named-content content-type="geo-json" specific-use="{&#34;type&#34;:&#34;Point&#34;,&#34;coordinates&#34;:[92.383333,26.100000]}" id="NCID0EKGAE" xlink:type="simple">26°06'N, 92°23'E</named-content></named-content>, 800 m, 14–23.VII.1997, leg. Sinyaev &amp; Afonin, slides MWM 31610, MWM 33963 (males), MWM 31611 (female) Volynkin (Coll. MWM/ZSM); 21 males, 11 females, NE India, Assam, Nameri Nat. Park, 40 km N Tezpur, 150 m, <named-content xmlns:xlink="http://www.w3.org/1999/xlink" content-type="dwc:verbatimCoordinates" xlink:type="simple"><named-content content-type="geo-json" specific-use="{&#34;type&#34;:&#34;Point&#34;,&#34;coordinates&#34;:[93.250000,27.333333]}" id="NCID0ESGAE" xlink:type="simple">27°20'N, 93°15'E</named-content></named-content>, 24.VII–2.VIII.1997, leg. Sinyaev &amp; Murzin, slides MWM 33964 (male), MWM 33965 (female) Volynkin (Coll. MWM/ZSM); 74 males, 12 females, NE India, Assam, Nambor Reserve Forest, Garampani, h = 100 m, <named-content xmlns:xlink="http://www.w3.org/1999/xlink" content-type="dwc:verbatimCoordinates" xlink:type="simple"><named-content content-type="geo-json" specific-use="{&#34;type&#34;:&#34;Point&#34;,&#34;coordinates&#34;:[93.933333,26.500000]}" id="NCID0E1GAE" xlink:type="simple">26°30'N, 93°56'E</named-content></named-content>, 21–29.XI.1997, leg. V. Sinyaev &amp; M. Murzin, slides MWM 31612, MWM 31617, MWM 33922, MWM 35701 (males), MWM 31613, MWM 33923, MWM 35703 (females) Volynkin (Coll. MWM/ZSM); 5 males, NE India, Arunachal Pr., Etalin vicinity, <named-content xmlns:xlink="http://www.w3.org/1999/xlink" content-type="dwc:verbatimCoordinates" xlink:type="simple"><named-content content-type="geo-json" specific-use="{&#34;type&#34;:&#34;Point&#34;,&#34;coordinates&#34;:[95.889167,28.615556]}" id="NCID0ECHAE" xlink:type="simple">28°36'56"N, 95°53'21"E</named-content></named-content>, 700m, 12–25.V.2012, L. Dembický &amp; O. Šauša leg., slide MWM 35704 Volynkin (Coll. MWM/ZSM); 4 males, [NE India] Assam: Haflong: Jatinga, 01.X.[19]95 (Coll. NZCZSI). <bold>Nepal</bold>: 21 males, 2 females, Nepal, Annapurna Himal, Geirigan village, 1340 m, 28°20'N, 83°45'E, 25.VI.1996, leg. Gy. M. László &amp; G. Ronkay, slides MWM 33949 (male), MWM 33950 (female) Volynkin (Coll. MWM/ZSM); 6 males, 1 female, Nepal, Annapurna Himal, 1000m, 1 km S of Bahundanda, <named-content xmlns:xlink="http://www.w3.org/1999/xlink" content-type="dwc:verbatimCoordinates" xlink:type="simple"><named-content content-type="geo-json" specific-use="{&#34;type&#34;:&#34;Point&#34;,&#34;coordinates&#34;:[84.416667,28.333333]}" id="NCID0EMHAE" xlink:type="simple">28°20'N, 84°25'E</named-content></named-content>, 06.VI.1996, leg. Hreblay &amp; Szaboky (Coll. MWM/ZSM); 1 male, Nepal, Annapurna Himal, Ulleri, 1900 m, <named-content xmlns:xlink="http://www.w3.org/1999/xlink" content-type="dwc:verbatimCoordinates" xlink:type="simple"><named-content content-type="geo-json" specific-use="{&#34;type&#34;:&#34;Point&#34;,&#34;coordinates&#34;:[83.716667,28.383333]}" id="NCID0EUHAE" xlink:type="simple">28°23'N, 83°43'E</named-content></named-content>, 3.X.1994, leg. Csorba &amp; Ronkay (Coll. MWM/ZSM); 1 male, Nepal, Annapurna Himal, 850 m, 1 km N of Besisahar, <named-content xmlns:xlink="http://www.w3.org/1999/xlink" content-type="dwc:verbatimCoordinates" xlink:type="simple"><named-content content-type="geo-json" specific-use="{&#34;type&#34;:&#34;Point&#34;,&#34;coordinates&#34;:[84.383333,28.233333]}" id="NCID0E3HAE" xlink:type="simple">28°14'N, 84°23'E</named-content></named-content>, 05.VI.1996, leg. Hreblay &amp; Szaboky, slide MWM 33962 Volynkin (Coll. MWM/ZSM). <bold>Myanmar</bold>: 45 males, 18 females, Myanmar (Burma), 50 km E Putao, env. Nan Thi village, 950 m, 11–16.V 1998, leg. Murzin &amp; Sinyaev, slide MWM 33921 (male) Volynkin (Coll. MWM/ZSM); 53 males, 17 females, Myanmar (Burma), 25 km E Putao, env. Nan Sa Bon village, 800 m, 6–9.V.1998, leg. Murzin &amp; Sinyaev, slides MWM 33919 (male), MWM 33920 (female) Volynkin (Coll. MWM/ZSM); 21 male, 2 females, Myanmar (Burma), 21 km E Putao Nan Sa Bon village 550 m, 1–5.V.1998, leg. Murzin &amp; Sinyaev (Coll. MWM/ZSM).</p></tp:treatment-sec><tp:treatment-sec sec-type="remarks" id="SECID0EDIAE"><title>Remarks.</title><p><xref ref-type="bibr" rid="B13">Joshi et al. (2018)</xref> considered this species to consist only of yellow-patterned individuals matching the holotype (Figs <xref ref-type="fig" rid="F1">1–3</xref>). Nonetheless, dissections of similarly patterned red-spotted syntopic specimens (Figs <xref ref-type="fig" rid="F1">4–10</xref>) revealed these two color forms to be conspecific. The red-patterned form had been described twice before by <xref ref-type="bibr" rid="B14">Kaleka (2003)</xref> as <italic><tp:taxon-name><tp:taxon-name-part taxon-name-part-type="genus" reg="Barsine">B.</tp:taxon-name-part> <tp:taxon-name-part taxon-name-part-type="species" reg="thomasi">thomasi</tp:taxon-name-part></tp:taxon-name></italic> Kaleka, 2003 (Figs <xref ref-type="fig" rid="F1">4</xref>, <xref ref-type="fig" rid="F3">23</xref>) and as <italic><tp:taxon-name><tp:taxon-name-part taxon-name-part-type="genus" reg="Barsine">B.</tp:taxon-name-part> <tp:taxon-name-part taxon-name-part-type="species" reg="valvalis">valvalis</tp:taxon-name-part></tp:taxon-name></italic> Kaleka, 2003 (Figs <xref ref-type="fig" rid="F1">5</xref>, <xref ref-type="fig" rid="F3">24</xref>). These names are therefore synonymized here with <italic><tp:taxon-name><tp:taxon-name-part taxon-name-part-type="genus" reg="Barsine">B.</tp:taxon-name-part> <tp:taxon-name-part taxon-name-part-type="species" reg="germana">germana</tp:taxon-name-part></tp:taxon-name></italic>.</p><p>The holotype of <italic><tp:taxon-name><tp:taxon-name-part taxon-name-part-type="genus" reg="Barsine">B.</tp:taxon-name-part> <tp:taxon-name-part taxon-name-part-type="species" reg="germana">germana</tp:taxon-name-part></tp:taxon-name></italic> is undissected. However, the senior author has microscopically examined the tips of its valvae, which have the distal saccular process structure identical to those in the holotypes of <italic><tp:taxon-name><tp:taxon-name-part taxon-name-part-type="genus" reg="Barsine">B.</tp:taxon-name-part> <tp:taxon-name-part taxon-name-part-type="species" reg="valvalis">valvalis</tp:taxon-name-part></tp:taxon-name></italic> and <italic><tp:taxon-name><tp:taxon-name-part taxon-name-part-type="genus" reg="Barsine">B.</tp:taxon-name-part> <tp:taxon-name-part taxon-name-part-type="species" reg="thomasi">thomasi</tp:taxon-name-part></tp:taxon-name></italic>. The holotype is also externally similar to specimens from the same region of India, and clearly different from <italic><tp:taxon-name><tp:taxon-name-part taxon-name-part-type="genus" reg="Barsine">B.</tp:taxon-name-part> <tp:taxon-name-part taxon-name-part-type="species" reg="kirata">kirata</tp:taxon-name-part></tp:taxon-name></italic>, sp. nov. A detailed comparison of <italic><tp:taxon-name><tp:taxon-name-part taxon-name-part-type="genus" reg="Barsine">B.</tp:taxon-name-part> <tp:taxon-name-part taxon-name-part-type="species" reg="germana">germana</tp:taxon-name-part></tp:taxon-name></italic> with <italic><tp:taxon-name><tp:taxon-name-part taxon-name-part-type="genus" reg="Barsine">B.</tp:taxon-name-part> <tp:taxon-name-part taxon-name-part-type="species" reg="kirata">kirata</tp:taxon-name-part></tp:taxon-name></italic> sp. nov. is provided below.</p><p><italic><tp:taxon-name><tp:taxon-name-part taxon-name-part-type="genus" reg="Barsine">Barsine</tp:taxon-name-part> <tp:taxon-name-part taxon-name-part-type="species" reg="germana">germana</tp:taxon-name-part></tp:taxon-name></italic> varies considerably in its size: the forewing length is 13–17 mm in males and 16–23 mm in females.</p></tp:treatment-sec><tp:treatment-sec sec-type="distribution" id="SECID0E2MAE"><title>Distribution.</title><p>Northern (Uttarakhand) and northeastern India (Meghalaya, Assam, Arunachal Pradesh) (<xref ref-type="bibr" rid="B20">Rothschild 1913</xref>; <xref ref-type="bibr" rid="B14">Kaleka 2003</xref>; <xref ref-type="bibr" rid="B13">Joshi et al. 2018</xref>), eastern Nepal, and northern Myanmar (Kachin state).</p></tp:treatment-sec><tp:treatment-sec><!--Section generated to contain objects referenced in tp:taxon-treatment.--><fig id="F3" position="float" orientation="portrait"><object-id xmlns:xlink="http://www.w3.org/1999/xlink" content-type="doi" xlink:type="simple">10.3897/zookeys.941.51344.figures21-24</object-id><object-id xmlns:xlink="http://www.w3.org/1999/xlink" content-type="arpha" xlink:type="simple">CE917494-B74D-5879-9BD1-A712B752215B</object-id><label>Figures 21–24.</label><caption><p><italic><tp:taxon-name><tp:taxon-name-part taxon-name-part-type="genus" reg="Barsine">Barsine</tp:taxon-name-part> <tp:taxon-name-part taxon-name-part-type="species" reg="germana">germana</tp:taxon-name-part></tp:taxon-name></italic>: male genitalia <bold>21</bold> northeastern India, slide MWM 33964 Volynkin <bold>22</bold> Nepal, slide MWM 33962 Volynkin <bold>23</bold> holotype of <italic><tp:taxon-name><tp:taxon-name-part taxon-name-part-type="genus" reg="Barsine">B.</tp:taxon-name-part> <tp:taxon-name-part taxon-name-part-type="species" reg="thomasi">thomasi</tp:taxon-name-part></tp:taxon-name></italic>, northern India, prep. H.S. Datta <bold>24</bold> holotype of <italic><tp:taxon-name><tp:taxon-name-part taxon-name-part-type="genus" reg="Barsine">B.</tp:taxon-name-part> <tp:taxon-name-part taxon-name-part-type="species" reg="valvalis">valvalis</tp:taxon-name-part></tp:taxon-name></italic>, northeastern India, prep. H.S. Datta.</p></caption><graphic xmlns:xlink="http://www.w3.org/1999/xlink" xlink:href="zookeys-941-107-g003.jpg" position="float" orientation="portrait" xlink:type="simple" id="oo_421701.jpg"><uri content-type="original_file" xlink:type="simple">https://binary.pensoft.net/fig/421701</uri></graphic></fig><fig id="F5" position="float" orientation="portrait"><object-id xmlns:xlink="http://www.w3.org/1999/xlink" content-type="doi" xlink:type="simple">10.3897/zookeys.941.51344.figures29-32</object-id><object-id xmlns:xlink="http://www.w3.org/1999/xlink" content-type="arpha" xlink:type="simple">80770131-ADC0-5154-BA61-4D219107ED91</object-id><label>Figures 29–32.</label><caption><p><italic><tp:taxon-name><tp:taxon-name-part taxon-name-part-type="genus" reg="Barsine">Barsine</tp:taxon-name-part></tp:taxon-name></italic> spp.: female genitalia <bold>29</bold><italic><tp:taxon-name><tp:taxon-name-part taxon-name-part-type="genus" reg="Barsine">B.</tp:taxon-name-part> <tp:taxon-name-part taxon-name-part-type="species" reg="germana">germana</tp:taxon-name-part></tp:taxon-name></italic>, Nepal, slide MWM 33923 Volynkin <bold>30</bold><italic><tp:taxon-name><tp:taxon-name-part taxon-name-part-type="genus" reg="Barsine">B.</tp:taxon-name-part> <tp:taxon-name-part taxon-name-part-type="species" reg="germana">germana</tp:taxon-name-part></tp:taxon-name></italic>, northern Myanmar, slide MWM 33920 Volynkin <bold>31</bold><italic><tp:taxon-name><tp:taxon-name-part taxon-name-part-type="genus" reg="Barsine">B.</tp:taxon-name-part> <tp:taxon-name-part taxon-name-part-type="species" reg="kirata">kirata</tp:taxon-name-part></tp:taxon-name></italic> sp. nov., paratype, Nepal, slide MWM 33944 Volynkin <bold>32</bold><italic><tp:taxon-name><tp:taxon-name-part taxon-name-part-type="genus" reg="Barsine">B.</tp:taxon-name-part> <tp:taxon-name-part taxon-name-part-type="species" reg="kirata">kirata</tp:taxon-name-part></tp:taxon-name></italic> sp. nov., paratype, Nepal, slide MWM 33938 Volynkin.</p></caption><graphic xmlns:xlink="http://www.w3.org/1999/xlink" xlink:href="zookeys-941-107-g005.jpg" position="float" orientation="portrait" xlink:type="simple" id="oo_421703.jpg"><uri content-type="original_file" xlink:type="simple">https://binary.pensoft.net/fig/421703</uri></graphic></fig></tp:treatment-sec><ref-list><ref id="B20"><mixed-citation xmlns:xlink="http://www.w3.org/1999/xlink" xlink:type="simple"><person-group><name name-style="western"><surname>Rothschild</surname><given-names>W</given-names></name></person-group> (<year>1913</year>) <article-title>New <tp:taxon-name><tp:taxon-name-part taxon-name-part-type="subfamily">Lithosiinae</tp:taxon-name-part></tp:taxon-name>.</article-title><source>Novitates Zoologicae</source><volume>20</volume>(<issue>1</issue>): <fpage>192</fpage>–<lpage>226</lpage>.</mixed-citation></ref><ref id="B14"><mixed-citation xmlns:xlink="http://www.w3.org/1999/xlink" xlink:type="simple"><person-group><name name-style="western"><surname>Kaleka</surname><given-names>APS</given-names></name></person-group> (<year>2003</year>) <article-title>Revival of genus <italic><tp:taxon-name><tp:taxon-name-part taxon-name-part-type="genus">Barsine</tp:taxon-name-part></tp:taxon-name></italic> Walker (<tp:taxon-name><tp:taxon-name-part taxon-name-part-type="subfamily">Lithosiinae</tp:taxon-name-part></tp:taxon-name>: <tp:taxon-name><tp:taxon-name-part taxon-name-part-type="family">Arctiidae</tp:taxon-name-part></tp:taxon-name>: <tp:taxon-name><tp:taxon-name-part taxon-name-part-type="order">Lepidoptera</tp:taxon-name-part></tp:taxon-name>) along with description of two new species from India.</article-title><source>Journal of Entomological Research</source><volume>27</volume>(<issue>2</issue>): <fpage>93</fpage>–<lpage>103</lpage>.</mixed-citation></ref><ref id="B13"><mixed-citation xmlns:xlink="http://www.w3.org/1999/xlink" xlink:type="simple"><person-group><name name-style="western"><surname>Joshi</surname><given-names>R</given-names></name><name name-style="western"><surname>Singh</surname><given-names>N</given-names></name><name name-style="western"><surname>Volynkin</surname><given-names>AV</given-names></name></person-group> (<year>2018</year>) <article-title>New data on the genus <italic><tp:taxon-name><tp:taxon-name-part taxon-name-part-type="genus">Barsine</tp:taxon-name-part></tp:taxon-name></italic> Walker, 1854 from India, with description of a new species (<tp:taxon-name><tp:taxon-name-part taxon-name-part-type="order">Lepidoptera</tp:taxon-name-part></tp:taxon-name>: <tp:taxon-name><tp:taxon-name-part taxon-name-part-type="family">Erebidae</tp:taxon-name-part></tp:taxon-name>: <tp:taxon-name><tp:taxon-name-part taxon-name-part-type="subfamily">Arctiinae</tp:taxon-name-part></tp:taxon-name>: <tp:taxon-name><tp:taxon-name-part taxon-name-part-type="tribe">Lithosiini</tp:taxon-name-part></tp:taxon-name>).</article-title><source>Zootaxa</source><volume>4425</volume>(<issue>3</issue>): <fpage>456</fpage>–<lpage>470</lpage>. <ext-link xlink:type="simple" ext-link-type="doi" xlink:href="10.11646/zootaxa.4425.3.2">https://doi.org/10.11646/zootaxa.4425.3.2</ext-link></mixed-citation></ref></ref-list></tp:taxon-treatment>
