# Supplementary material for: Description of a new Barsine Walker, 1854 from India and Nepal (Lepidoptera, Erebidae, Arctiinae, Lithosiini)
Source: Zookeys. 2020 Jun 16;941:107–20. doi: 10.3897/zookeys.941.51344 (PMC7311508; doi:10.3897/zookeys.941.51344)
Supplement: XML Treatment for Barsine kirata [file zookeys.941.51344-treatment2.xml]

<!DOCTYPE tp:taxon-treatment
  PUBLIC "-//TaxonX//DTD Taxonomic Treatment Publishing DTD v0 20100105//EN" "tax-treatment-NSO.dtd">
<tp:taxon-treatment xmlns:tp="http://www.plazi.org/taxpub"><tp:treatment-meta><kwd-group><label>Taxon classification</label><kwd><named-content xmlns:xlink="http://www.w3.org/1999/xlink" content-type="kingdom">Animalia</named-content></kwd><kwd><named-content xmlns:xlink="http://www.w3.org/1999/xlink" content-type="order">Lepidoptera</named-content></kwd><kwd><named-content xmlns:xlink="http://www.w3.org/1999/xlink" content-type="family">Erebidae</named-content></kwd></kwd-group><mixed-citation publication-type="journal"><person-group><name><surname>Volynkin</surname><given-names>Anton V.</given-names></name><name><surname>Singh</surname><given-names>Navneet</given-names></name><name><surname>Kirti</surname><given-names>Jagbir Singh</given-names></name><name><surname>Datta</surname><given-names>Harvinder Singh</given-names></name></person-group><article-title>Description of a new <italic><tp:taxon-name><tp:taxon-name-part taxon-name-part-type="genus" reg="Barsine">Barsine</tp:taxon-name-part></tp:taxon-name></italic> Walker, 1854 from India and Nepal (<tp:taxon-name><tp:taxon-name-part taxon-name-part-type="order">Lepidoptera</tp:taxon-name-part></tp:taxon-name>, <tp:taxon-name><tp:taxon-name-part taxon-name-part-type="family">Erebidae</tp:taxon-name-part></tp:taxon-name>, <tp:taxon-name><tp:taxon-name-part taxon-name-part-type="subfamily">Arctiinae</tp:taxon-name-part></tp:taxon-name>, <tp:taxon-name><tp:taxon-name-part taxon-name-part-type="tribe">Lithosiini</tp:taxon-name-part></tp:taxon-name>)</article-title><source>Zookeys</source><day>16</day><month>6</month><year>2020</year><volume>941</volume><fpage>107</fpage><lpage>120</lpage><pub-id pub-id-type="doi">10.3897/zookeys.941.51344</pub-id></mixed-citation></tp:treatment-meta><tp:nomenclature><tp:taxon-name><object-id xmlns:xlink="http://www.w3.org/1999/xlink" content-type="arpha" xlink:type="simple">E1664E7B-58AC-5CE7-AF02-059ABB0916D4</object-id>
            <tp:taxon-name-part taxon-name-part-type="genus" reg="Barsine">Barsine</tp:taxon-name-part>
            <tp:taxon-name-part taxon-name-part-type="species" reg="kirata">kirata</tp:taxon-name-part>
            <object-id xmlns:xlink="http://www.w3.org/1999/xlink" content-type="zoobank" xlink:type="simple">http://zoobank.org/487A79AB-5ACC-44D7-BDE8-DBB8187FFB41</object-id>
          </tp:taxon-name><tp:taxon-authority>Volynkin &amp; N. Singh</tp:taxon-authority><tp:taxon-status xmlns:xlink="http://www.w3.org/1999/xlink" xlink:type="simple">sp. nov.</tp:taxon-status><xref ref-type="fig" rid="F2">Figs 11–18</xref><xref ref-type="fig" rid="F4">, 25–28</xref><xref ref-type="fig" rid="F5">, 31</xref><xref ref-type="fig" rid="F5">, 32</xref></tp:nomenclature><tp:treatment-sec sec-type="type material" id="SECID0EGPAE"><title>Type material.</title><p><bold><italic>Holotype</italic></bold> (Figs <xref ref-type="fig" rid="F2">11</xref>, <xref ref-type="fig" rid="F4">25</xref>): male, “N-E. India, Assam, Nambor Reserv[e] Forest, Garampani, H = 100 m, <named-content xmlns:xlink="http://www.w3.org/1999/xlink" content-type="dwc:verbatimCoordinates" xlink:type="simple"><named-content content-type="geo-json" specific-use="{&#34;type&#34;:&#34;Point&#34;,&#34;coordinates&#34;:[93.916667,26.333333]}" id="NCID0E3PAE" xlink:type="simple">26°20'N, 93°55'E</named-content></named-content>, 21–20. Nov. [IX] 1997, leg. V. Siniaev &amp; M. Murzin”, slide MWM 35702 Volynkin (Coll. MWM/ZSM).</p><fig id="F2" position="float" orientation="portrait"><object-id xmlns:xlink="http://www.w3.org/1999/xlink" content-type="doi" xlink:type="simple">10.3897/zookeys.941.51344.figures11-20</object-id><object-id xmlns:xlink="http://www.w3.org/1999/xlink" content-type="arpha" xlink:type="simple">A8DADD5E-FE1C-55D7-A74B-1F14120EB19B</object-id><label>Figures 11–20.</label><caption><p><italic><tp:taxon-name><tp:taxon-name-part taxon-name-part-type="genus" reg="Barsine">Barsine</tp:taxon-name-part></tp:taxon-name></italic> spp.: adults <bold>11–18</bold><italic><tp:taxon-name><tp:taxon-name-part taxon-name-part-type="genus" reg="Barsine">B.</tp:taxon-name-part> <tp:taxon-name-part taxon-name-part-type="species" reg="kirata">kirata</tp:taxon-name-part></tp:taxon-name></italic> sp. nov. <bold>11</bold> holotype male, northeastern India (MWM/ZSM) <bold>12</bold> paratype male, Nepal (MWM/ZSM) <bold>13</bold> paratype male, Nepal (MWM/ZSM) <bold>14</bold> paratype female, Nepal (MWM/ZSM) <bold>15</bold> paratype male, Nepal (MWM/ZSM) <bold>16</bold> paratype female, Nepal (MWM/ZSM) <bold>17</bold> paratype male, southeastern India (NZCZSI) <bold>18</bold> paratype male, southeastern India (NZCZSI) <bold>19, 20</bold><italic><tp:taxon-name><tp:taxon-name-part taxon-name-part-type="genus" reg="Barsine">B.</tp:taxon-name-part> <tp:taxon-name-part taxon-name-part-type="species" reg="defecta">defecta</tp:taxon-name-part></tp:taxon-name></italic>: <bold>19</bold> male, N India (MWM/ZSM) <bold>20</bold> male, N India (MWM/ZSM).</p></caption><graphic xmlns:xlink="http://www.w3.org/1999/xlink" xlink:href="zookeys-941-107-g002.jpg" position="float" orientation="portrait" xlink:type="simple" id="oo_421700.jpg"><uri content-type="original_file" xlink:type="simple">https://binary.pensoft.net/fig/421700</uri></graphic></fig><p><bold><italic>Paratypes</italic>. India</bold>: 1 male, same data as in the holotype (Coll. MWM/ZSM); 6 males, India, Andhra Pradesh, Visakhapatnam, Paderu, 08.IX.2018, leg. Navneet Singh &amp; Party, gen. preps by H.S. Datta (Coll. NZCZSI); <bold>Nepal</bold>: 1 male, Nepal, Tanahoun distr., Baisakhe Ghat, 10 km W Duleguunda, 630 m, 10.X.1994, leg. Csorba &amp; Ronkay, slide MWM 33961 Volynkin (Coll. MWM/ZSM); 2 females, Nepal, valley of Tamea Kosi River, 1 km N of Dolakha, 1700 m, 12.X.1995, leg. L. Németh, slide MWM 33938 Volynkin (Coll. MWM/ZSM); 1 male, Nepal, valley of Tamea Kosi River, 5 km S of Piguti, 950m, 8/9.X.1995, leg.: L. Németh, slide MWM 33937 Volynkin (Coll. MWM/ZSM); 2 males, 19 females, Nepal, Lapchi Kang Range, 1 km S of Chitre (Signati), 1200m, (<named-content xmlns:xlink="http://www.w3.org/1999/xlink" content-type="dwc:verbatimCoordinates" xlink:type="simple"><named-content content-type="geo-json" specific-use="{&#34;type&#34;:&#34;Point&#34;,&#34;coordinates&#34;:[86.166667,27.700000]}" id="NCID0EPSAE" xlink:type="simple">27°42'N, 86°10'E</named-content></named-content>), 08.09.1995, leg. Chenga Sherpa, Museum Witt, slides MWM 33943 (male), MWM 33944 (female) Volynkin (Coll. MWM/ZSM); 3 males, 5 females, Nepal, Tanahoun distr., Bimalnager village, 530 m, 12.X.1994, leg. Csorba &amp; Ronkay (Coll. MWM/ZSM); 7 males, 1 female, Nepal, Ganesh Himal, valley of Trisuli River, 2 km S of Betrawati, 930 m, 25.IX.1995, leg. L. Németh, slide MWM 33918 (male) Volynkin (Coll. MWM/ZSM); 2 males, Nepal, Ganesh Himal, 1040 m, Mailung Khola, ca 20 km NE Trisuli, <named-content xmlns:xlink="http://www.w3.org/1999/xlink" content-type="dwc:verbatimCoordinates" xlink:type="simple"><named-content content-type="geo-json" specific-use="{&#34;type&#34;:&#34;Point&#34;,&#34;coordinates&#34;:[85.201389,28.068056]}" id="NCID0EXSAE" xlink:type="simple">28°04'5"N, 85°12'5"E</named-content></named-content>, 24.IX.1995, leg. B. Herczig &amp; Gy. M. László (Coll. MWM/ZSM); 1 male, Nepal, Royal Chitwan National Park, Island Jungle Resort, 240 m, 21–23.VI.1993, leg. M. Hreblay, G. Csorba (Coll. MWM/ZSM).</p></tp:treatment-sec><tp:treatment-sec sec-type="remarks" id="SECID0E3SAE"><title>Remarks.</title><p><xref ref-type="bibr" rid="B17">Kirti and Singh (2016)</xref> erroneously recorded this species from India as <italic><tp:taxon-name><tp:taxon-name-part taxon-name-part-type="genus" reg="Barsine">B.</tp:taxon-name-part> <tp:taxon-name-part taxon-name-part-type="species" reg="orientalis">orientalis</tp:taxon-name-part> <tp:taxon-name-part taxon-name-part-type="subspecies" reg="bigamica">bigamica</tp:taxon-name-part></tp:taxon-name></italic> Černý, 2009. Like <italic><tp:taxon-name><tp:taxon-name-part taxon-name-part-type="genus" reg="Barsine">B.</tp:taxon-name-part> <tp:taxon-name-part taxon-name-part-type="species" reg="germana">germana</tp:taxon-name-part></tp:taxon-name></italic>, <italic><tp:taxon-name><tp:taxon-name-part taxon-name-part-type="genus" reg="Barsine">B.</tp:taxon-name-part> <tp:taxon-name-part taxon-name-part-type="species" reg="kirata">kirata</tp:taxon-name-part></tp:taxon-name></italic> sp. nov. is dimorphic, but the yellow form (Figs <xref ref-type="fig" rid="F2">17</xref>, <xref ref-type="fig" rid="F2">18</xref>) is rare, and, so far, known only from the state of Andhra Pradesh (southeast India).</p></tp:treatment-sec><tp:treatment-sec sec-type="diagnosis" id="SECID0ETUAE"><title>Diagnosis.</title><p>The new species (Figs <xref ref-type="fig" rid="F2">11–18</xref>) is very similar externally to <italic><tp:taxon-name><tp:taxon-name-part taxon-name-part-type="genus" reg="Barsine">B.</tp:taxon-name-part> <tp:taxon-name-part taxon-name-part-type="species" reg="germana">germana</tp:taxon-name-part></tp:taxon-name></italic> (Figs <xref ref-type="fig" rid="F1">1–10</xref>) and can be distinguished from it by its less wavy antemedial transverse line. The male genital capsule of the new species (Figs <xref ref-type="fig" rid="F4">25–28</xref>) differs clearly from that of <italic><tp:taxon-name><tp:taxon-name-part taxon-name-part-type="genus" reg="Barsine">B.</tp:taxon-name-part> <tp:taxon-name-part taxon-name-part-type="species" reg="germana">germana</tp:taxon-name-part></tp:taxon-name></italic> (Figs <xref ref-type="fig" rid="F3">21–24</xref>) by the distal ventral process of the valva having a short distal lobe directed dorso-distally and the longer dorsal lobe dorsally directed, while in <italic><tp:taxon-name><tp:taxon-name-part taxon-name-part-type="genus" reg="Barsine">B.</tp:taxon-name-part> <tp:taxon-name-part taxon-name-part-type="species" reg="germana">germana</tp:taxon-name-part></tp:taxon-name></italic> the distal lobe is more elongated and distally directed and the dorsal lobe is dorso-distally directed. Additionally, in <italic><tp:taxon-name><tp:taxon-name-part taxon-name-part-type="genus" reg="Barsine">B.</tp:taxon-name-part> <tp:taxon-name-part taxon-name-part-type="species" reg="kirata">kirata</tp:taxon-name-part></tp:taxon-name></italic> sp. nov. the juxta is broader than that of <italic><tp:taxon-name><tp:taxon-name-part taxon-name-part-type="genus" reg="Barsine">B.</tp:taxon-name-part> <tp:taxon-name-part taxon-name-part-type="species" reg="germana">germana</tp:taxon-name-part></tp:taxon-name></italic>, the basal saccular process is stouter and more curved, the distal lobe of valva is larger, and the distal part of the distal ventral process of valva is more robust. The vesica of <italic><tp:taxon-name><tp:taxon-name-part taxon-name-part-type="genus" reg="Barsine">B.</tp:taxon-name-part> <tp:taxon-name-part taxon-name-part-type="species" reg="kirata">kirata</tp:taxon-name-part></tp:taxon-name></italic> sp. nov. differs from that of <italic><tp:taxon-name><tp:taxon-name-part taxon-name-part-type="genus" reg="Barsine">B.</tp:taxon-name-part> <tp:taxon-name-part taxon-name-part-type="species" reg="germana">germana</tp:taxon-name-part></tp:taxon-name></italic> by its slightly narrower 1<sup>st</sup> medial diverticulum, the smaller cornuti on the 2<sup>nd</sup> medial diverticulum, and the slightly less elongated 3<sup>rd</sup> medial diverticulum. The female genitalia of the new species (Figs <xref ref-type="fig" rid="F5">31</xref>, <xref ref-type="fig" rid="F5">32</xref>) clearly differ from those of <italic><tp:taxon-name><tp:taxon-name-part taxon-name-part-type="genus" reg="Barsine">B.</tp:taxon-name-part> <tp:taxon-name-part taxon-name-part-type="species" reg="germana">germana</tp:taxon-name-part></tp:taxon-name></italic> (29, 30) by the significantly shorter ductus bursae with shorter subostial folds, the wrinkled posterior sclerotised section of corpus bursae, the slightly smaller signum, the presence of the second, band-like signum in the anterior section of corpus bursae (absent in <italic><tp:taxon-name><tp:taxon-name-part taxon-name-part-type="genus" reg="Barsine">B.</tp:taxon-name-part> <tp:taxon-name-part taxon-name-part-type="species" reg="germana">germana</tp:taxon-name-part></tp:taxon-name></italic>), and the slightly smaller lateral membranous protrusion of the corpus bursae.</p><fig id="F3" position="float" orientation="portrait"><object-id xmlns:xlink="http://www.w3.org/1999/xlink" content-type="doi" xlink:type="simple">10.3897/zookeys.941.51344.figures21-24</object-id><object-id xmlns:xlink="http://www.w3.org/1999/xlink" content-type="arpha" xlink:type="simple">CE917494-B74D-5879-9BD1-A712B752215B</object-id><label>Figures 21–24.</label><caption><p><italic><tp:taxon-name><tp:taxon-name-part taxon-name-part-type="genus" reg="Barsine">Barsine</tp:taxon-name-part> <tp:taxon-name-part taxon-name-part-type="species" reg="germana">germana</tp:taxon-name-part></tp:taxon-name></italic>: male genitalia <bold>21</bold> northeastern India, slide MWM 33964 Volynkin <bold>22</bold> Nepal, slide MWM 33962 Volynkin <bold>23</bold> holotype of <italic><tp:taxon-name><tp:taxon-name-part taxon-name-part-type="genus" reg="Barsine">B.</tp:taxon-name-part> <tp:taxon-name-part taxon-name-part-type="species" reg="thomasi">thomasi</tp:taxon-name-part></tp:taxon-name></italic>, northern India, prep. H.S. Datta <bold>24</bold> holotype of <italic><tp:taxon-name><tp:taxon-name-part taxon-name-part-type="genus" reg="Barsine">B.</tp:taxon-name-part> <tp:taxon-name-part taxon-name-part-type="species" reg="valvalis">valvalis</tp:taxon-name-part></tp:taxon-name></italic>, northeastern India, prep. H.S. Datta.</p></caption><graphic xmlns:xlink="http://www.w3.org/1999/xlink" xlink:href="zookeys-941-107-g003.jpg" position="float" orientation="portrait" xlink:type="simple" id="oo_421701.jpg"><uri content-type="original_file" xlink:type="simple">https://binary.pensoft.net/fig/421701</uri></graphic></fig></tp:treatment-sec><tp:treatment-sec sec-type="description" id="SECID0EQ1AE"><title>Description.</title><p><bold><italic>External morphology of adults</italic></bold> (Figs <xref ref-type="fig" rid="F2">11–18</xref>). Wingspan 14.5–16 mm in males (15 mm in holotype) and 18–20 mm in females. Male antennae ciliate, female antennae filiform, pale ochreous in both sexes. Head crimson with yellow spot on frons. Thorax yellow, with three black dots; collar and tegulae yellow with crimson margins. Forewing broad with slightly elongated and rounded apex. Forewing ground colour yellow, with a pattern of black dots and strokes and various-shaped crimson spots and strokes between veins; costa between base and antemedial line black; basal spot very small, black; subbasal spot black, round; antemedial line W-like wavy, black, interrupted into a series of variously shaped, small spots on veins; medial line almost straight, angled inwards at costa, interrupted into a series of variously shaped small spots on veins; postmedial line smoothly curved outwards medially, presented as a series of black thin strokes of different lengths between veins; cilia amber yellow. Hindwing pale pink with yellowish suffusion along veins; cilia amber yellow along outer margin and apex, and pink along anal margin. Yellow form of species lacks all reddish pattern elements. Abdomen pink with admixture of yellow scales. <bold><italic>Male genitalia</italic></bold> (Figs <xref ref-type="fig" rid="F4">25–28</xref>). Tegumen moderately broad, shorter than valva; vinculum short but robust, V-shaped with convex lateral margins. Valva massive, with almost parallel margins; medial costal process broadly trigonal, with convex outer margin and slightly broadened and blunted tip; distal costal process very small, tubercle-shaped; distal lobe of valva large, oblique; sacculus broad, its basal process robust, broad, curved dorsally, apically rounded, reaches the distal costal process; distal ventral process broad, bilobate, its dorsal lobe approximatly two 2 times longer than distal lobe, narrow, apically blunted, directed dorsally; distal lobe short, thorn-shaped, directed dorso-distally. Uncus narrow, laterally flattened, curved, medially broadened, with claw-like tip; tuba analis broad. Scaphium narrow, weakly sclerotized. Juxta weakly sclerotized, X-shaped, with broader apical lobes. Aedeagus elongated, narrow, slightly curved medially and broadened distally. Vesica membranous, short and broad, with several diverticula: 1<sup>st</sup> medial diverticulum elongated, sack-like with rounded tip, its distal half weakly granulated; 2<sup>nd</sup> medial diverticulum bilobate, its inner lobe covered with numerous variously sized short but robust cornuti, outer lobe weakly granulated; 3<sup>rd</sup> medial diverticulum long, covered with numerous variously sized short but robust trigonal cornuti; 4<sup>th</sup> medial diverticulum small, globular, covered with small trigonal cornuti; 5<sup>th</sup> medial diverticulum broadly globular, its outer surface with broad cluster of small, trigonal cornuti of various sizes; basal diverticulum absent; distal plate of vesica broad, trigonal with slightly convex outer margin, heavily sclerotized. <bold><italic>Female genitalia</italic></bold> (Figs <xref ref-type="fig" rid="F5">31</xref>, <xref ref-type="fig" rid="F5">32</xref>). Ostium bursae broad. Ductus bursae dorso-ventrally flattened, sclerotized, its lateral margins more weakly sclerotized than medial part; posterior section of ductus bursae slightly broadened, with several narrow longitudinal subostial folds. Corpus bursae broad, sac-like, with posterior section moderately sclerotized with wrinkled posterior margin ventrally, and reniform signum dorsally; border between posterior and anterior sections of corpus bursae weakly sclerotized, with a band of short scobination; anterior section of corpus bursae thick and membranous, with a band-like signum surrounded by a rugose area. Appendix bursae weakly sclerotized and granulated, short, conical, situated postero-laterally, directed posteriorly and curved inwards. Apophyses long and thin, apophyses posteriores thinner and ca 1.8 times longer than apophyses anteriores. Papillae anales broad, trapezoidal, weakly setose.</p><fig id="F4" position="float" orientation="portrait"><object-id xmlns:xlink="http://www.w3.org/1999/xlink" content-type="doi" xlink:type="simple">10.3897/zookeys.941.51344.figures25-28</object-id><object-id xmlns:xlink="http://www.w3.org/1999/xlink" content-type="arpha" xlink:type="simple">EE8222A8-1886-5640-A40B-99047BFFEC5D</object-id><label>Figures 25–28.</label><caption><p><italic><tp:taxon-name><tp:taxon-name-part taxon-name-part-type="genus" reg="Barsine">Barsine</tp:taxon-name-part> <tp:taxon-name-part taxon-name-part-type="species" reg="kirata">kirata</tp:taxon-name-part></tp:taxon-name></italic> sp. nov., male genitalia <bold>25</bold> holotype, northeastern India, slide MWM 35702 Volynkin <bold>26</bold> paratype, eastern Nepal, slide MWM 33937 Volynkin <bold>27</bold> paratype, central Nepal, slide MWM 33918 Volynkin <bold>28</bold> paratype, southeastern India, prep. H.S. Datta.</p></caption><graphic xmlns:xlink="http://www.w3.org/1999/xlink" xlink:href="zookeys-941-107-g004.jpg" position="float" orientation="portrait" xlink:type="simple" id="oo_421702.jpg"><uri content-type="original_file" xlink:type="simple">https://binary.pensoft.net/fig/421702</uri></graphic></fig></tp:treatment-sec><tp:treatment-sec sec-type="distribution" id="SECID0E23AE"><title>Distribution.</title><p>The new species is known from northeastern India (Sikkim, Darjeeling, and Assam) (<xref ref-type="bibr" rid="B17">Kirti and Singh 2016</xref>, as <italic><tp:taxon-name><tp:taxon-name-part taxon-name-part-type="genus" reg="Barsine">B.</tp:taxon-name-part> <tp:taxon-name-part taxon-name-part-type="species" reg="orientalis">orientalis</tp:taxon-name-part> <tp:taxon-name-part taxon-name-part-type="subspecies" reg="bigamica">bigamica</tp:taxon-name-part></tp:taxon-name></italic>), southeastern India, and Nepal (present study).</p><fig id="F5" position="float" orientation="portrait"><object-id xmlns:xlink="http://www.w3.org/1999/xlink" content-type="doi" xlink:type="simple">10.3897/zookeys.941.51344.figures29-32</object-id><object-id xmlns:xlink="http://www.w3.org/1999/xlink" content-type="arpha" xlink:type="simple">80770131-ADC0-5154-BA61-4D219107ED91</object-id><label>Figures 29–32.</label><caption><p><italic><tp:taxon-name><tp:taxon-name-part taxon-name-part-type="genus" reg="Barsine">Barsine</tp:taxon-name-part></tp:taxon-name></italic> spp.: female genitalia <bold>29</bold><italic><tp:taxon-name><tp:taxon-name-part taxon-name-part-type="genus" reg="Barsine">B.</tp:taxon-name-part> <tp:taxon-name-part taxon-name-part-type="species" reg="germana">germana</tp:taxon-name-part></tp:taxon-name></italic>, Nepal, slide MWM 33923 Volynkin <bold>30</bold><italic><tp:taxon-name><tp:taxon-name-part taxon-name-part-type="genus" reg="Barsine">B.</tp:taxon-name-part> <tp:taxon-name-part taxon-name-part-type="species" reg="germana">germana</tp:taxon-name-part></tp:taxon-name></italic>, northern Myanmar, slide MWM 33920 Volynkin <bold>31</bold><italic><tp:taxon-name><tp:taxon-name-part taxon-name-part-type="genus" reg="Barsine">B.</tp:taxon-name-part> <tp:taxon-name-part taxon-name-part-type="species" reg="kirata">kirata</tp:taxon-name-part></tp:taxon-name></italic> sp. nov., paratype, Nepal, slide MWM 33944 Volynkin <bold>32</bold><italic><tp:taxon-name><tp:taxon-name-part taxon-name-part-type="genus" reg="Barsine">B.</tp:taxon-name-part> <tp:taxon-name-part taxon-name-part-type="species" reg="kirata">kirata</tp:taxon-name-part></tp:taxon-name></italic> sp. nov., paratype, Nepal, slide MWM 33938 Volynkin.</p></caption><graphic xmlns:xlink="http://www.w3.org/1999/xlink" xlink:href="zookeys-941-107-g005.jpg" position="float" orientation="portrait" xlink:type="simple" id="oo_421703.jpg"><uri content-type="original_file" xlink:type="simple">https://binary.pensoft.net/fig/421703</uri></graphic></fig></tp:treatment-sec><tp:treatment-sec sec-type="etymology" id="SECID0E36AE"><title>Etymology.</title><p>The Kirata are the people inhabiting the Himalayas and northeastern India.</p></tp:treatment-sec><tp:treatment-sec><!--Section generated to contain objects referenced in tp:taxon-treatment.--><fig id="F1" position="float" orientation="portrait"><object-id xmlns:xlink="http://www.w3.org/1999/xlink" content-type="doi" xlink:type="simple">10.3897/zookeys.941.51344.figures1-10</object-id><object-id xmlns:xlink="http://www.w3.org/1999/xlink" content-type="arpha" xlink:type="simple">54E5E61B-43FD-5057-AA6B-2430FF4B6A75</object-id><label>Figures 1–10.</label><caption><p><italic><tp:taxon-name><tp:taxon-name-part taxon-name-part-type="genus" reg="Barsine">Barsine</tp:taxon-name-part> <tp:taxon-name-part taxon-name-part-type="species" reg="germana">germana</tp:taxon-name-part></tp:taxon-name></italic>: adults <bold>1</bold> holotype male, NE India (NHMUK) <bold>2</bold> male, northeastern India (MWM/ZSM) <bold>3</bold> female, northeastern India (MWM/ZSM) <bold>4</bold> Holotype male of <italic><tp:taxon-name><tp:taxon-name-part taxon-name-part-type="genus" reg="Barsine">B.</tp:taxon-name-part> <tp:taxon-name-part taxon-name-part-type="species" reg="thomasi">thomasi</tp:taxon-name-part></tp:taxon-name></italic> (NZCZSI) <bold>5</bold> holotype male of <italic><tp:taxon-name><tp:taxon-name-part taxon-name-part-type="genus" reg="Barsine">B.</tp:taxon-name-part> <tp:taxon-name-part taxon-name-part-type="species" reg="valvalis">valvalis</tp:taxon-name-part></tp:taxon-name></italic> (NZCZSI) <bold>6</bold> male, northeastern India (MWM/ZSM) <bold>7</bold> male, C Nepal (MWM/ZSM) <bold>8</bold> male, northeastern India (MWM/ZSM) <bold>9</bold> male, northern Myanmar (MWM/ZSM) <bold>10</bold> female, northern Myanmar (MWM/ZSM).</p></caption><graphic xmlns:xlink="http://www.w3.org/1999/xlink" xlink:href="zookeys-941-107-g001.jpg" position="float" orientation="portrait" xlink:type="simple" id="oo_421699.jpg"><uri content-type="original_file" xlink:type="simple">https://binary.pensoft.net/fig/421699</uri></graphic></fig></tp:treatment-sec><ref-list><ref id="B17"><mixed-citation xmlns:xlink="http://www.w3.org/1999/xlink" xlink:type="simple"><person-group><name name-style="western"><surname>Kirti</surname><given-names>JS</given-names></name><name name-style="western"><surname>Singh</surname><given-names>N</given-names></name></person-group> (<year>2016</year>) <source>Arctiid Moths of India (Vol. 2).</source><publisher-name>Nature Books India</publisher-name>, <publisher-loc>New Delhi</publisher-loc>, <size units="page">225 pp</size>.</mixed-citation></ref></ref-list></tp:taxon-treatment>
